# Supplementary material for: Folic Acid Supplementation Inhibits Proliferative Retinopathy of Prematurity
Source: Biomolecules. 2025 Feb 19;15(2):309. doi: 10.3390/biom15020309 (PMC11852370; doi:10.3390/biom15020309)
Supplement: Supplementary file 1 [file biomolecules-15-00309-s001.zip]

Archive with 1 entries (1 files):
- biomolecules-3384049-supplementary.pdf
